# Supplementary material for: Generalized Solvent Effect on the Fluorescence Performance of Spiropyran for Advanced Quick Response Code Dynamic Anti-Counterfeiting Sensing
Source: Int J Mol Sci. 2025 Feb 12;26(4):1531. doi: 10.3390/ijms26041531 (PMC11855843; doi:10.3390/ijms26041531)
Supplement: Supplementary file 1 [file ijms-26-01531-s001.zip]

Archive with 1 entries (1 files):
- ijms-3395823-supplementary.docx
